# Supplementary material for: Reduction in Lens Epithelial Cell Senescence Burden through Dasatinib Plus Quercetin or Rapamycin Alleviates D-Galactose-Induced Cataract Progression
Source: J Funct Biomater. 2022 Dec 21;14(1):6. doi: 10.3390/jfb14010006 (PMC9862066; doi:10.3390/jfb14010006)
Supplement: Supplementary file 1 [file jfb-14-00006-s001.zip]

Archive with 1 entries (1 files):
- jfb-2056318-supplementary.pdf
